# Supplementary material for: Estrogen Degradation Metabolites: Some Effects on Heart Mitochondria
Source: J Xenobiot. 2025 Oct 18;15(5):170. doi: 10.3390/jox15050170 (PMC12565399; doi:10.3390/jox15050170)
Supplement: Supplementary file 1 [file jox-15-00170-s001.zip]

Archive with 1 entries (1 files):
- jox-3815459-supplementary.pdf
